# Supplementary material for: Topical Micro-Emulsion of 5-Fluorouracil by a Twin Screw Processor-Based Novel Continuous Manufacturing Process for the Treatment of Skin Cancer: Preparation and In Vitro and In Vivo Evaluations
Source: Pharmaceutics. 2023 Aug 22;15(9):2175. doi: 10.3390/pharmaceutics15092175 (PMC10534867; doi:10.3390/pharmaceutics15092175)
Supplement: Supplementary file 1 [file pharmaceutics-15-02175-s001.zip]

Archive with 1 entries (1 files):
- pharmaceutics-2555765-supplementary.pdf
